# Supplementary material for: Systematic analysis of MCM3 in pediatric medulloblastoma via multi-omics analysis
Source: Front Mol Biosci. 2022 Sep 5;9:815260. doi: 10.3389/fmolb.2022.815260 (PMC9483186; doi:10.3389/fmolb.2022.815260)
Supplement: Supplementary file 1 [file Table2.XLSX]

## Sheet: Supplemental Table2
ID	logFC	AveExpr	t	P.Value	adj.P.Val	B
TOP2A	3.31014	8.33512	19.3064	7.35076e-13	1.14555e-09	19.6001
FXYD7	-1.13485	7.57841	-4.00658	0.000942023	0.00692183	-1.22722
KNTC1	1.53714	8.0221	14.1658	9.75474e-11	4.10337e-08	14.9476
PHF21B	2.15272	8.0316	9.25942	5.47068e-08	3.46692e-06	8.64395
GRM3	-3.45791	8.95238	-19.6718	5.44079e-13	9.77748e-10	19.8772
MCM2	1.65081	8.41949	12.3557	7.93172e-10	1.61208e-07	12.8857
TIMELESS	2.03706	8.24896	10.1086	1.55836e-08	1.4795e-06	9.91024
SLC25A18	-2.80856	8.65532	-12.9502	3.88045e-10	9.57141e-08	13.5926
GINS2	2.28609	8.48571	17.9075	2.44552e-12	2.36641e-09	18.4809
CYP46A1	-3.05947	8.66396	-6.28123	8.95976e-06	0.00018135	3.46967
SLC32A1	-2.27912	8.08704	-13.673	1.68611e-10	5.43856e-08	14.4123
HMGB2	2.12741	8.79647	13.1939	2.91724e-10	7.89191e-08	13.8738
HPCAL4	-3.6166	8.43161	-19.0924	8.78814e-13	1.22834e-09	19.435
TTYH1	-3.40374	8.62519	-18.8852	1.04658e-12	1.38584e-09	19.2731
PRC1	1.58558	8.86652	13.1446	3.08959e-10	8.26925e-08	13.8172
SLC25A23	-2.17202	10.7475	-9.28619	5.25194e-08	3.39675e-06	8.68518
BBOX1	-1.61632	7.35592	-19.4091	6.75097e-13	1.13232e-09	19.6786
MCM7	2.01511	9.3207	12.2649	8.86868e-10	1.75691e-07	12.775
TSC22D4	-2.24851	8.26434	-18.0976	2.06683e-12	2.16664e-09	18.6387
CLDN10	-1.78281	7.78697	-23.6059	2.85897e-14	1.19881e-10	22.5173
KIAA0319	-1.39152	7.90186	-5.1896	7.79346e-05	0.000983328	1.27645
CAMK2A	-3.8707	8.46943	-4.75625	0.000191413	0.00197168	0.369654
MCM3	1.47056	9.64629	11.3867	2.70709e-09	3.9829e-07	11.6647
MT3	-4.77825	11.0909	-11.2181	3.37998e-09	4.80435e-07	11.4429
IL1RAPL1	-2.43133	8.46276	-11.0661	4.13799e-09	5.53764e-07	11.2407
PANX2	-2.23705	8.7131	-9.75902	2.58851e-08	2.0288e-06	9.3992
PENK	-1.51697	7.90879	-4.26633	0.000539999	0.00446755	-0.671663
CDS1	-2.21658	8.283	-13.5983	1.8347e-10	5.84294e-08	14.3295
THY1	-3.24107	9.57936	-7.9012	4.85321e-07	1.93813e-05	6.43246
GJA1	-2.66745	9.15159	-11.9428	1.32519e-09	2.45151e-07	12.3762
LHPP	-3.1901	9.15521	-15.111	3.56949e-11	1.95697e-08	15.9245
VSTM2L	-1.35337	7.6613	-6.14644	1.16046e-05	0.000222192	3.20694
BCAS1	-3.24918	8.15556	-12.4725	6.87738e-10	1.49029e-07	13.027
PEA15	-2.05456	11.59	-7.58288	8.37093e-07	2.97464e-05	5.87885
CEND1	-2.50135	8.93357	-10.4907	9.08035e-09	9.93272e-07	10.4531
TPPP	-2.74888	8.09742	-11.1746	3.5808e-09	5.00496e-07	11.3853
SLC2A6	-1.27631	7.77585	-10.0686	1.6505e-08	1.53915e-06	9.85244
BCAN	-1.71505	7.73941	-15.2798	3.0001e-11	1.75534e-08	16.0924
WWC1	-1.40556	7.78734	-6.21632	1.01452e-05	0.000200347	3.34345
RORB	-1.06482	7.38838	-3.72299	0.0017343	0.0112835	-1.83327
PON2	-1.51838	9.88126	-5.52566	3.93995e-05	0.00057331	1.96684
ITPR1	-2.85135	8.64806	-13.0835	3.31776e-10	8.60531e-08	13.7471
SLC6A1	-2.97403	8.99923	-14.0967	1.05228e-10	4.1926e-08	14.8736
GPM6B	-2.51147	10.8306	-8.19365	2.97538e-07	1.31978e-05	6.929
RAP1GAP	-3.35143	10.5669	-12.3371	8.11559e-10	1.63344e-07	12.863
SLC1A3	-2.96182	10.1174	-5.85654	2.04083e-05	0.000346459	2.63384
ONECUT2	1.16963	7.59016	5.59268	3.44456e-05	0.000518002	2.10301
CHD5	-1.99112	8.92468	-4.61659	0.000256736	0.0024891	0.0741913
PTPRE	-1.15491	7.97581	-6.92188	2.71078e-06	7.23228e-05	4.68467
CYP4X1	-1.63582	7.59521	-10.7747	6.13616e-09	7.49416e-07	10.8462
PRKCZ	-2.20308	8.27575	-10.2324	1.30609e-08	1.28248e-06	10.0879
RCC2	1.36171	10.5255	6.37969	7.42886e-06	0.000156012	3.66004
SNCB	-2.9665	8.97604	-11.1552	3.67413e-09	5.07897e-07	11.3595
NRIP3	-3.19059	9.36523	-11.5993	2.05357e-09	3.26999e-07	11.9402
ZDHHC14	-1.99365	8.5133	-13.3373	2.47151e-10	7.05957e-08	14.0369
STXBP6	-1.99618	8.08384	-5.45539	4.53877e-05	0.000641882	1.82352
HOPX	-2.45956	8.48816	-8.99596	8.21056e-08	4.81514e-06	8.23345
ALDOC	-4.97848	11.1764	-16.0447	1.39323e-11	1.0015e-08	16.8302
PITPNM1	-1.18571	9.5497	-4.82914	0.000164337	0.00176389	0.523304
EBF1	2.36857	9.81204	4.89081	0.000144503	0.00159547	0.652974
SPHKAP	-1.71583	8.19597	-3.79858	0.00147369	0.00993478	-1.67196
DLG4	-1.98638	10.4228	-9.43429	4.19677e-08	2.87702e-06	8.9117
GLUD1	-1.30172	10.3352	-9.92188	2.04025e-08	1.7225e-06	9.63902
KCNMB4	-1.40674	9.12093	-5.90821	1.84396e-05	0.000319726	2.73678
SMARCC1	1.84379	9.4851	8.74486	1.21823e-07	6.46909e-06	7.83411
PRKCE	-2.238	8.12441	-19.2442	7.74051e-13	1.14555e-09	19.5523
RAB31	-1.85729	10.1961	-4.28811	0.000515466	0.00431983	-0.625133
DACT3	-1.42993	9.43754	-4.31875	0.000482851	0.00410824	-0.559693
ELOVL4	-1.67072	9.81737	-5.80604	2.25429e-05	0.000371419	2.53291
SCRG1	-3.33868	9.60564	-6.42224	6.85385e-06	0.000146505	3.7419
OPTN	-1.96096	10.0015	-9.69276	2.85409e-08	2.20067e-06	9.30073
LRP1B	-1.30083	7.69783	-6.64226	4.53648e-06	0.000106667	4.16128
DVL3	1.77945	8.96447	8.33701	2.35018e-07	1.09712e-05	7.16825
NDRG2	-4.53218	10.099	-13.5084	2.03191e-10	6.23426e-08	14.2293
DLG2	-2.02327	9.24001	-7.57735	8.4516e-07	2.99397e-05	5.8691
FAM107A	-4.30977	11.0618	-9.76039	2.58333e-08	2.0288e-06	9.40122
DDAH1	-1.11818	8.9458	-5.65847	3.02054e-05	0.00046708	2.23617
LRRC3B	-1.28829	8.0517	-3.6609	0.00198258	0.0125864	-1.9656
ZNF219	1.231	9.07347	4.75891	0.000190349	0.00196351	0.375267
PPP1R3C	-1.45851	8.55103	-5.47903	4.32753e-05	0.000617914	1.87179
FAIM2	-4.27325	9.94498	-11.4229	2.58187e-09	3.8665e-07	11.7119
LARP6	-1.97458	9.04755	-9.37254	4.60679e-08	3.12405e-06	8.81757
PCP4	-3.22274	10.2382	-5.46898	4.41604e-05	0.000628412	1.85128
DKK3	-2.71986	9.94423	-6.57124	5.17906e-06	0.00011867	4.02664
REEP2	-1.35469	8.35093	-10.7545	6.30778e-09	7.62969e-07	10.8185
SERPINI1	-2.20457	8.61024	-5.39812	5.0959e-05	0.000702123	1.70628
NEFL	-1.99446	8.20499	-3.71247	0.00177406	0.0115035	-1.8557
PGM2L1	-1.55284	9.00752	-5.32891	5.86424e-05	0.000785026	1.56413
ATP1B1	-1.96006	11.1332	-7.02535	2.24659e-06	6.33453e-05	4.87558
PTGDS	-4.23489	10.252	-10.566	8.17814e-09	9.26819e-07	10.5581
FGF12	-1.50472	7.95185	-13.556	1.92485e-10	5.97867e-08	14.2824
GUCY1A3	-1.07458	8.54394	-3.47822	0.00293824	0.0172195	-2.35342
RIMS4	-1.16269	7.53311	-10.597	7.83473e-09	9.21094e-07	10.6011
LRRC4C	-1.43692	7.72611	-5.58778	3.47851e-05	0.000521211	2.09307
ITPKA	-3.08922	8.7571	-9.27347	5.35474e-08	3.44552e-06	8.66559
TTC9B	-1.57029	8.20055	-5.93705	1.74271e-05	0.00030618	2.7941
CAMK2B	-2.46384	10.1063	-9.62818	3.14051e-08	2.35422e-06	9.20428
YWHAH	-2.24277	12.9808	-10.5789	8.03296e-09	9.25615e-07	10.5761
PMP2	-3.11148	9.97311	-5.70051	2.77817e-05	0.000437397	2.32098
MEF2C	-1.81817	8.17769	-3.78196	0.00152741	0.0101877	-1.70745
GABRB1	-2.3764	9.00583	-5.48038	4.31575e-05	0.000616932	1.87455
ARF3	-1.61964	9.44697	-6.92768	2.68232e-06	7.19452e-05	4.69539
BAALC	-2.48278	8.82971	-12.3543	7.94538e-10	1.61208e-07	12.884
PAK6	-1.38606	7.54029	-7.83612	5.41957e-07	2.1107e-05	6.3204
GABRA2	-1.67945	7.96182	-7.21891	1.58715e-06	4.83895e-05	5.22876
ABR	-1.22565	8.65683	-3.38808	0.00356664	0.0199669	-2.54371
SCD5	-1.83107	8.91977	-11.9197	1.3644e-09	2.50562e-07	12.3473
SPINT2	-1.88118	8.71859	-7.07254	2.06314e-06	5.92541e-05	4.96217
NDRG4	-3.22521	10.2965	-9.10541	6.92944e-08	4.20091e-06	8.40502
SERPINE2	-2.56808	11.3792	-7.53355	9.11969e-07	3.13875e-05	5.79181
RAB6B	-1.97797	10.9661	-5.52584	3.9385e-05	0.00057331	1.96722
UST	-1.47302	8.03276	-9.32579	4.94502e-08	3.24902e-06	8.74601
ITM2C	-2.20463	10.5475	-4.44545	0.000368773	0.00332305	-0.289531
PRKCA	-1.68554	9.46882	-4.34282	0.000458711	0.00394419	-0.508323
NTRK2	-1.71322	7.90297	-7.77406	6.0242e-07	2.29293e-05	6.21299
DNM3	-3.06926	9.24311	-8.61507	1.49825e-07	7.66149e-06	7.62455
BEX5	-2.21137	8.79116	-7.66492	7.26447e-07	2.66424e-05	6.02286
PALM2	-1.26708	7.30791	-4.89354	0.000143682	0.00159036	0.658721
NKX2-2	-2.74679	8.09556	-25.8355	6.5726e-15	3.3072e-11	23.778
MEGF10	-1.46158	8.15391	-11.9125	1.37684e-09	2.51014e-07	12.3382
ARHGAP20	-1.06438	7.73217	-8.87538	9.91408e-08	5.59257e-06	8.04268
GABBR1	-1.93593	9.1583	-6.76133	3.63855e-06	9.10472e-05	4.38546
TIAM2	-1.28826	8.04054	-5.88629	1.92496e-05	0.000331259	2.69315
GPR37L1	-3.47694	8.66456	-26.4422	4.49856e-15	2.82948e-11	24.0962
FAM134B	-1.47336	8.76299	-5.0424	0.000105512	0.00124921	0.970333
CHD7	1.77971	10.1367	5.3792	5.29503e-05	0.000722047	1.66747
NAV3	-1.01694	8.08955	-5.74974	2.51967e-05	0.000405581	2.42002
P2RY12	-1.29618	7.83935	-6.31005	8.4805e-06	0.000173605	3.52552
SERP2	-1.59861	9.60315	-9.36039	4.69227e-08	3.17347e-06	8.799
TSPAN7	-1.7949	11.4085	-7.29722	1.38099e-06	4.35182e-05	5.37017
CHTF18	1.62919	8.35314	13.7894	1.4795e-10	5.06008e-08	14.5404
SYNGR3	-1.628	8.05906	-8.6096	1.51143e-07	7.69758e-06	7.61568
SLITRK4	-2.54324	9.06027	-6.38569	7.34485e-06	0.000154895	3.6716
GRIN1	-2.42396	8.72948	-6.78055	3.5119e-06	8.85329e-05	4.42148
ID2	-1.3023	9.44332	-3.2768	0.00452859	0.0241093	-2.77739
CX3CR1	-1.43636	7.93169	-6.99457	2.37534e-06	6.6254e-05	4.81894
TMEM132A	-1.02686	8.67823	-5.58679	3.48542e-05	0.000521652	2.09106
AQP4	-2.71596	8.53301	-12.4715	6.88551e-10	1.49029e-07	13.0259
RNF175	-1.63876	7.84504	-10.2303	1.31006e-08	1.28248e-06	10.0848
RUSC1	-1.12586	10.8059	-3.7896	0.00150248	0.0100722	-1.69114
UBL3	-1.44741	10.1328	-9.69129	2.86029e-08	2.20067e-06	9.29854
ZNF83	1.22281	9.10242	5.09051	9.55386e-05	0.00115118	1.07062
OTX2	3.32957	9.20246	5.39375	5.1412e-05	0.000706045	1.69732
RIT2	-2.23743	7.89434	-7.57671	8.46104e-07	2.99397e-05	5.86797
CORO1A	-1.40989	7.89697	-8.32341	2.40312e-07	1.11819e-05	7.14566
PSD2	-1.65155	9.51033	-4.87695	0.000148736	0.00163337	0.623857
NEFM	-2.74775	8.58388	-5.2846	6.41781e-05	0.000840092	1.47286
SLCO2A1	2.26494	8.48803	4.95131	0.000127422	0.00144406	0.779871
PHACTR3	-1.53693	8.30699	-4.62056	0.000254594	0.0024731	0.0826156
LGI1	-1.72327	8.12006	-7.34018	1.27994e-06	4.10859e-05	5.44739
ASTN1	-1.17579	8.31934	-5.83269	2.13893e-05	0.000357089	2.58621
SLITRK3	-1.30323	7.61135	-9.97903	1.87801e-08	1.64058e-06	9.72246
KIF1A	-2.16335	12.1322	-4.96159	0.000124732	0.00141997	0.801402
NRXN2	-1.78301	9.96893	-4.56181	0.000288214	0.00272294	-0.0420595
RYR3	-1.39192	8.42435	-3.92093	0.00113246	0.00802891	-1.41044
CDK5RAP3	1.80152	10.1591	11.4382	2.53095e-09	3.81294e-07	11.7318
STK36	1.78182	10.024	10.7331	6.49595e-09	7.81969e-07	10.7891
PALM	-1.64675	9.09837	-4.48672	0.000337862	0.00309101	-0.201679
OLIG1	-2.40828	8.8746	-5.07022	9.96219e-05	0.00118955	1.02834
SNCA	-3.0065	9.60546	-9.87436	2.18633e-08	1.80789e-06	9.56936
UNC13C	-2.06288	8.18917	-6.19443	1.05806e-05	0.000206997	3.30077
ILF3	1.70348	9.20483	14.8305	4.78266e-11	2.45565e-08	15.6411
CDH10	-1.94569	9.05665	-4.6531	0.000237725	0.00234546	0.151564
RGL1	-1.79563	10.1834	-3.63832	0.00208141	0.0131047	-2.01366
ATP10B	-1.607	7.85055	-18.6897	1.23615e-12	1.48097e-09	19.1184
CADM2	-2.16181	8.07494	-22.3857	6.76468e-14	1.89103e-10	21.7602
ASCL1	-1.19465	8.28798	-2.96154	0.00886406	0.0409044	-3.42935
ANKS1B	-1.432	9.00102	-3.94801	0.0010684	0.00766029	-1.35253
NLGN3	-1.01651	7.8871	-6.82401	3.24217e-06	8.32345e-05	4.50271
KBTBD11	-1.4865	10.356	-3.69363	0.00184758	0.0118701	-1.89588
ANK2	-1.34445	7.97831	-8.77873	1.15457e-07	6.28279e-06	7.88845
MBD6	1.53337	9.62622	6.49385	5.98811e-06	0.000132853	3.87912
KCNF1	-1.91588	8.03323	-3.59394	0.00229024	0.0141295	-2.10803
CAP2	-2.3489	9.77893	-5.75531	2.49205e-05	0.000402423	2.4312
EPHA4	-1.99411	8.40305	-9.43674	4.1813e-08	2.87542e-06	8.91543
SYT1	-2.67622	10.0085	-7.04217	2.17932e-06	6.18844e-05	4.90648
SCG5	-3.1542	10.5445	-5.54116	3.8192e-05	0.000559298	1.99838
OPCML	-2.20401	8.65989	-7.9721	4.30604e-07	1.75301e-05	6.5539
ELMO1	-1.62414	8.68237	-4.62371	0.000252912	0.00246056	0.0892829
SOX8	-3.17622	9.6525	-6.14128	1.17207e-05	0.000223662	3.19683
SCD	-2.22073	11.0855	-6.53217	5.5723e-06	0.000125841	3.95226
TMEM163	-1.35992	7.78868	-3.50105	0.00279734	0.0165674	-2.30509
SYT13	-2.0763	9.58098	-3.92163	0.00113076	0.00802056	-1.40895
TMEM47	-1.61812	8.80363	-5.0416	0.000105687	0.00124952	0.96866
GNG3	-2.29817	8.76905	-5.37146	5.37872e-05	0.000731081	1.6516
C1orf61	-2.81894	10.267	-10.332	1.13433e-08	1.16962e-06	10.2296
SCRN1	-2.11854	10.4537	-6.70169	4.06254e-06	9.84702e-05	4.27343
KIT	-1.75373	8.82752	-4.59362	0.000269486	0.00258187	0.0254652
FEZ1	-2.85081	9.71618	-9.51169	3.73624e-08	2.66138e-06	9.02903
EYA2	1.48238	7.79202	4.8674	0.000151725	0.00166128	0.603796
TMOD1	-1.8703	8.27568	-6.91015	2.76938e-06	7.36522e-05	4.66292
PDE1A	-1.22249	7.96484	-5.50457	4.1106e-05	0.000595044	1.92389
LIMCH1	-1.48189	9.70627	-3.20499	0.00528097	0.0272877	-2.92732
DNER	-2.68224	9.72496	-5.73434	2.59775e-05	0.000414701	2.38907
GAMT	-1.19379	8.30895	-5.19687	7.67827e-05	0.00097123	1.2915
GABARAPL1	-2.9995	10.2251	-13.84	1.39815e-10	5.06008e-08	14.5957
RASSF7	-1.06053	8.42654	-3.40816	0.00341603	0.0193306	-2.5014
MAPK10	-1.11265	8.19941	-3.87329	0.00125472	0.00874691	-1.51232
NRSN1	-1.66188	9.27535	-3.5993	0.00226394	0.013989	-2.09664
LY6E	-2.19826	9.01119	-6.88779	2.88476e-06	7.59627e-05	4.62143
CSDC2	-1.14904	8.5731	-3.61836	0.00217284	0.0135481	-2.05611
NAP1L3	-1.76945	9.07389	-7.32198	1.32176e-06	4.21471e-05	5.41472
SPRY2	-1.21942	8.96182	-5.16616	8.17732e-05	0.00102	1.22784
PLEKHG4	1.25355	7.70994	3.83525	0.00136181	0.00932544	-1.59363
OLIG2	-1.73775	8.78677	-4.7311	0.000201778	0.00205861	0.316553
SLN	-1.85804	7.83561	-10.2541	1.26653e-08	1.26447e-06	10.1188
PSD3	-1.89234	8.42354	-7.40236	1.14714e-06	3.76283e-05	5.55871
GABBR2	-2.20614	10.2755	-4.44429	0.000369678	0.00332882	-0.29199
TMEM55A	-1.4547	8.80564	-5.32626	5.89584e-05	0.00078812	1.55869
PRL	2.96052	8.31126	4.12567	0.000729582	0.00564655	-0.972394
TMEM14A	-1.13486	9.88275	-5.87492	1.96843e-05	0.000336209	2.6705
ACOT7	-1.31925	8.72946	-6.98574	2.41365e-06	6.66576e-05	4.80267
DCX	1.78769	8.40297	3.59926	0.00226414	0.013989	-2.09673
TLE4	-1.75246	8.38513	-9.24488	5.59354e-08	3.5182e-06	8.6215
EPS15	-1.61644	8.41692	-11.5793	2.10739e-09	3.33458e-07	11.9144
PSAT1	-1.01668	8.24915	-3.40383	0.00344798	0.0194475	-2.51053
LRBA	1.06047	8.41079	4.61313	0.000258616	0.00250251	0.0668561
JAZF1	-1.30241	8.30507	-7.00426	2.33398e-06	6.52452e-05	4.83679
ATP6V1G2	-2.57373	11.015	-5.94324	1.72175e-05	0.000303344	2.80638
ASPHD2	-1.44289	8.05829	-6.52624	5.63455e-06	0.000126684	3.94097
PCBP4	1.56064	8.62152	6.74538	3.74723e-06	9.31588e-05	4.35555
LMTK3	-2.26548	9.31979	-4.8894	0.000144929	0.00159783	0.650009
RALB	-1.34887	9.36144	-6.88472	2.90102e-06	7.61865e-05	4.61572
KCND2	-2.21119	8.56424	-5.44371	4.64712e-05	0.000653897	1.79963
NEUROG1	1.94605	7.85507	4.41517	0.000393264	0.00348876	-0.354027
TRIM2	-1.31817	10.6691	-6.65257	4.45029e-06	0.000105033	4.18077
PNMA2	-1.17402	10.45	-3.39533	0.00351154	0.0197203	-2.52845
TMEFF2	-1.99497	9.33289	-3.7694	0.00156929	0.0104146	-1.73426
LRFN5	-1.20122	8.26756	-3.69951	0.00182429	0.0117565	-1.88333
DHCR7	-1.05294	8.3364	-6.9865	2.41032e-06	6.66576e-05	4.80408
PCSK1N	-1.7801	9.39414	-4.53902	0.000302442	0.00283183	-0.0904672
RFTN2	-1.93189	8.71679	-4.57006	0.000283234	0.00268597	-0.0245426
METRN	-1.37901	7.91574	-6.9577	2.53971e-06	6.9227e-05	4.75093
MSI1	1.61638	8.34989	7.81844	5.585e-07	2.16174e-05	6.28987
ZBTB40	1.07566	9.04834	5.92388	1.78824e-05	0.000313031	2.76793
GADD45G	1.3441	8.65462	4.70499	0.000213148	0.00214332	0.26137
RPGRIP1	2.30501	7.81211	3.30507	0.00426232	0.0229972	-2.71818
PPP3CB	-1.16954	11.2268	-4.75284	0.000192786	0.0019781	0.362458
NMNAT2	-1.26862	8.54783	-4.24413	0.000566221	0.00463626	-0.719099
GATM	-1.65745	9.09711	-5.23859	7.0498e-05	0.000907706	1.37785
PPP3R1	-2.13308	10.9221	-9.51208	3.73404e-08	2.66138e-06	9.02962
TAGLN3	-2.64547	10.9128	-6.87904	2.9313e-06	7.69015e-05	4.60517
SLC1A6	-1.25058	7.02952	-4.10527	0.000762205	0.0058411	-1.01605
UBE2E2	-1.13865	9.17707	-4.79808	0.000175359	0.00184936	0.457892
PTPRZ1	-1.19841	8.68094	-2.92639	0.00954722	0.0432409	-3.50088
GRM1	-1.48352	8.24408	-3.40995	0.00340286	0.0192865	-2.49761
PPP2R2C	-2.12194	8.99134	-4.13156	0.000720441	0.00559432	-0.959808
RASSF2	-1.26121	9.00514	-4.13208	0.000719639	0.00558981	-0.958695
NCAM2	-1.16439	8.31413	-3.40609	0.00343128	0.0193907	-2.50577
SOX2	-1.86981	8.95797	-4.04527	0.000866907	0.00648544	-1.14442
NDFIP2	-1.42623	9.17961	-7.64923	7.46364e-07	2.71748e-05	5.99538
ROBO3	2.01536	8.82998	3.73469	0.00169113	0.0110569	-1.80832
CBLN2	-1.16905	7.3421	-2.89021	0.0103039	0.0458742	-3.57424
RAB33A	-1.39019	8.35706	-5.06568	0.00010056	0.00119961	1.01888
KIAA1683	2.13687	8.07384	5.83961	2.10995e-05	0.000353896	2.60004
