# Supplementary material for: Systematic analysis of MCM3 in pediatric medulloblastoma via multi-omics analysis
Source: Front Mol Biosci. 2022 Sep 5;9:815260. doi: 10.3389/fmolb.2022.815260 (PMC9483186; doi:10.3389/fmolb.2022.815260)
Supplement: Supplementary file 2 [file Table3.XLSX]

## Sheet: Supplemental Table3
ID	logFC	AveExpr	t	P.Value	adj.P.Val	B
TOP2A	1.15704	9.34835	3.14358	0.00602142	0.0477745	-2.65783
FXYD7	-1.02864	7.52843	-4.35136	0.000450515	0.0081638	-0.134742
KNTC1	1.05888	8.24717	8.35246	2.29273e-07	6.13646e-05	7.32349
PHF21B	1.22579	8.46781	4.66796	0.000230446	0.0051172	0.525329
GRM3	-3.401	8.9256	-23.1826	3.84169e-14	9.66531e-10	20.8179
MCM2	1.11045	8.67378	5.37211	5.373e-05	0.0019792	1.96308
TIMELESS	1.46971	8.51595	6.42633	6.80332e-06	0.000549812	4.00405
SLC25A18	-1.46096	8.02116	-6.76414	3.62106e-06	0.000365872	4.62522
GINS2	1.03102	9.07633	3.8699	0.00126404	0.0164428	-1.146
CYP46A1	-2.22814	8.27274	-12.2325	9.23933e-10	1.27219e-06	12.5371
SLC32A1	-2.1166	8.01056	-10.3364	1.1282e-08	8.10985e-06	10.2093
HMGB2	1.19227	9.23653	3.80958	0.00143935	0.0178388	-1.27278
HPCAL4	-2.30224	7.81308	-9.88772	2.14559e-08	1.19958e-05	9.60011
TTYH1	-3.20304	8.53074	-11.2982	3.04314e-09	3.1901e-06	11.4376
PRC1	1.04985	9.11862	4.77834	0.00018279	0.00441768	0.753815
SLC25A23	-1.32752	10.3501	-8.70736	1.2937e-07	4.21133e-05	7.87746
BBOX1	-1.1373	7.1305	-7.2141	1.60147e-06	0.000215462	5.42676
MCM7	1.13126	9.73662	6.04801	1.40428e-05	0.000851022	3.28897
TSC22D4	-1.15181	7.74824	-4.7907	0.000178121	0.0043424	0.779337
CLDN10	-1.08614	7.45912	-5.44485	4.63756e-05	0.00179796	2.10856
KIAA0319	-1.57433	7.98789	-3.35799	0.00380507	0.0349209	-2.21641
CAMK2A	-1.62864	7.41434	-4.77365	0.000184595	0.00444424	0.744118
MCM3	1.11339	9.81437	5.66839	2.96224e-05	0.00134041	2.55158
MT3	-2.47502	10.007	-4.56775	0.000284668	0.00589946	0.317085
IL1RAPL1	-1.83202	8.18074	-15.1019	3.60705e-11	1.13437e-07	15.4232
PANX2	-1.1813	8.21628	-4.04937	0.000859428	0.0126446	-0.768641
PENK	-1.71252	8.00081	-12.7307	5.04082e-10	9.67184e-07	13.0886
CDS1	-1.30455	7.85381	-6.66804	4.32578e-06	0.000412243	4.45019
THY1	-1.52562	8.77209	-5.18898	7.80506e-05	0.00251431	1.59409
GJA1	-1.83539	8.76003	-6.327	8.21377e-06	0.000609354	3.81826
LHPP	-1.20297	8.22009	-6.97599	2.45767e-06	0.000287594	5.0063
VSTM2L	-2.2475	8.08207	-12.9193	4.02828e-10	8.44562e-07	13.2914
BCAS1	-1.16802	7.17619	-4.50793	0.000323069	0.00647657	0.192451
PEA15	-1.71429	11.4299	-6.53114	5.58503e-06	0.000482865	4.19853
CEND1	-1.13478	8.29048	-4.60098	0.000265379	0.00562269	0.386216
TPPP	-1.01875	7.28324	-5.61619	3.28728e-05	0.00143556	2.44868
SLC2A6	-1.05868	7.67343	-6.90342	2.80468e-06	0.000313613	4.87649
BCAN	-2.24079	7.98682	-14.9631	4.16676e-11	1.16479e-07	15.2986
WWC1	-2.18002	8.15179	-6.24802	9.55031e-06	0.000653858	3.66953
RORB	-1.42622	7.55845	-4.71034	0.000210803	0.00486122	0.613174
PON2	-1.34964	9.80185	-4.41907	0.000390081	0.00736791	0.00692496
ITPR1	-1.78392	8.14574	-5.75192	2.50951e-05	0.00119366	2.71548
SLC6A1	-2.66022	8.85155	-11.0158	4.43008e-09	4.12801e-06	11.0876
GPM6B	-1.96009	10.5711	-5.76111	2.46426e-05	0.00118544	2.73346
RAP1GAP	-2.04988	9.95436	-6.28719	8.86135e-06	0.000632434	3.7434
SLC1A3	-1.96459	9.64808	-3.50436	0.00277772	0.0281203	-1.91208
ONECUT2	1.03572	7.65318	4.62039	0.000254731	0.00548743	0.426569
CHD5	-1.70268	8.78895	-3.53358	0.00260839	0.0269476	-1.85111
PTPRE	-1.04682	7.92494	-6.72872	3.8658e-06	0.000382912	4.56086
CYP4X1	-1.69487	7.623	-10.0252	1.758e-08	1.10574e-05	9.78937
PRKCZ	-1.40248	7.89899	-5.72903	2.62599e-05	0.00122347	2.67064
RCC2	1.31234	10.5488	5.18734	7.83134e-05	0.00251633	1.59077
SNCB	-1.95667	8.50083	-6.02627	1.46487e-05	0.000869215	3.24726
NRIP3	-1.61869	8.62551	-6.52681	5.63052e-06	0.000485131	4.19054
ZDHHC14	-1.43499	8.2504	-9.467	3.99773e-08	1.79605e-05	9.00656
STXBP6	-1.2411	7.72851	-4.88461	0.000146408	0.00385	0.972823
HOPX	-1.93674	8.24213	-9.82291	2.35849e-08	1.27854e-05	9.5101
ALDOC	-2.69281	10.1008	-5.7966	2.29733e-05	0.00114425	2.80277
PITPNM1	-1.38538	9.64366	-4.75801	0.000190743	0.00453584	0.711797
EBF1	1.95164	10.0082	3.36515	0.00374698	0.0345439	-2.20156
SPHKAP	-1.80161	8.23634	-4.50367	0.000325991	0.00651955	0.183586
DLG4	-1.3616	10.1288	-5.27557	6.53865e-05	0.00223818	1.76903
GLUD1	-1.05444	10.2188	-5.13554	8.71008e-05	0.00271545	1.48569
KCNMB4	-1.04786	8.95205	-5.04665	0.000104612	0.0030964	1.30473
SMARCC1	1.00136	9.88154	4.88079	0.00014758	0.00386487	0.964954
PRKCE	-1.62858	7.83762	-7.55005	8.86572e-07	0.000141173	6.00592
RAB31	-1.60502	10.0774	-3.63398	0.00210116	0.0230441	-1.64117
DACT3	-1.27702	9.36558	-4.42672	0.000383791	0.00731501	0.0229198
ELOVL4	-1.48677	9.7308	-5.51965	3.9888e-05	0.00163552	2.2575
SCRG1	-2.75283	9.32994	-5.0511	0.000103654	0.00307166	1.31382
OPTN	-1.54444	9.80553	-6.93533	2.64621e-06	0.000302618	4.93366
LRP1B	-1.36701	7.72898	-6.32923	8.179e-06	0.000608803	3.82245
DVL3	1.17876	9.24715	5.00327	0.00011443	0.00327898	1.21614
NDRG2	-2.48454	9.13538	-5.77564	2.39446e-05	0.00116975	2.76185
DLG2	-2.30044	9.37045	-7.60093	8.11691e-07	0.000136142	6.0922
FAM107A	-2.18934	10.064	-4.80963	0.000171207	0.00423123	0.818402
DDAH1	-1.0523	8.91481	-4.113	0.000749776	0.0115092	-0.634885
LRRC3B	-1.90735	8.34302	-5.41676	4.90835e-05	0.00186822	2.05247
ZNF219	1.33745	9.02337	5.70372	2.76128e-05	0.0012747	2.621
PPP1R3C	-1.36751	8.50821	-7.11637	1.9075e-06	0.00024485	5.25518
FAIM2	-1.71713	8.7421	-4.38661	0.000417953	0.00775936	-0.060964
LARP6	-1.05359	8.61415	-3.65344	0.00201487	0.0224202	-1.6004
PCP4	-2.85754	10.0663	-4.20319	0.000618091	0.0101704	-0.44542
DKK3	-1.73168	9.4792	-4.12919	0.000724201	0.0112609	-0.600856
REEP2	-1.0028	8.18533	-6.57233	5.17034e-06	0.000459941	4.27454
SERPINI1	-1.97942	8.50429	-8.28834	2.54668e-07	6.46601e-05	7.22155
NEFL	-1.89137	8.15648	-4.30008	0.000502543	0.00880408	-0.242167
PGM2L1	-2.13474	9.28135	-6.81196	3.31597e-06	0.00034761	4.71181
ATP1B1	-1.06673	10.7128	-3.66458	0.00196712	0.0221104	-1.57707
PTGDS	-2.84	9.5956	-5.79948	2.28432e-05	0.00114425	2.80838
FGF12	-1.44366	7.92312	-6.19157	1.06423e-05	0.000699087	3.56269
GUCY1A3	-1.7911	8.88112	-6.204	1.03913e-05	0.00068618	3.58625
RIMS4	-1.60768	7.74252	-7.38506	1.18308e-06	0.000172052	5.72355
LRRC4C	-1.78949	7.89203	-7.7395	6.39394e-07	0.000114904	6.3253
ITPKA	-1.17756	7.8575	-3.1557	0.00586781	0.0470374	-2.63307
TTC9B	-2.09253	8.44631	-6.6276	4.66367e-06	0.000429792	4.37613
CAMK2B	-1.32928	9.57242	-3.60928	0.002216	0.023928	-1.69288
YWHAH	-1.33983	12.5559	-6.95993	2.53042e-06	0.000294735	4.97764
PMP2	-1.87665	9.39201	-3.39587	0.0035077	0.0330773	-2.13784
MEF2C	-2.84836	8.66248	-4.38029	0.000423607	0.00780771	-0.074181
GABRB1	-2.13502	8.89224	-5.11593	9.06857e-05	0.00278579	1.44585
ARF3	-1.15062	9.22625	-6.28647	8.87353e-06	0.000632434	3.74205
BAALC	-2.15871	8.67721	-9.50189	3.79384e-08	1.73544e-05	9.05662
PAK6	-1.33261	7.51513	-3.73883	0.00167631	0.0197446	-1.42135
GABRA2	-1.56319	7.9071	-6.85911	3.04127e-06	0.000329807	4.79687
ABR	-1.18892	8.63955	-4.09423	0.000780566	0.0118572	-0.674335
SCD5	-1.90586	8.95496	-12.5469	6.28931e-10	1.02382e-06	12.8878
SPINT2	-1.78766	8.67458	-6.60479	4.86618e-06	0.00044198	4.33427
NDRG4	-2.04142	9.73941	-5.69666	2.80027e-05	0.00128797	2.60714
SERPINE2	-2.03815	11.1299	-5.69327	2.81922e-05	0.00129432	2.60048
RAB6B	-1.63939	10.8068	-6.04573	1.41053e-05	0.000851022	3.28459
UST	-1.637	8.10993	-9.77209	2.54093e-08	1.27854e-05	9.43916
ITM2C	-1.62392	10.2743	-4.50178	0.000327299	0.00653015	0.179643
PRKCA	-1.62023	9.43809	-4.28631	0.000517527	0.00897962	-0.271035
NTRK2	-1.11244	7.62025	-4.02489	0.000905797	0.0130521	-0.820102
DNM3	-2.3593	8.90901	-6.88989	2.8748e-06	0.000315839	4.85222
BEX5	-2.03038	8.70599	-7.1383	1.83386e-06	0.000238797	5.29382
PALM2	-1.83692	7.57607	-6.3151	8.40209e-06	0.000614361	3.7959
NKX2-2	-2.43707	7.94981	-8.85923	1.01747e-07	3.60542e-05	8.10928
MEGF10	-1.03157	7.95155	-4.19139	0.00063389	0.0103693	-0.470192
ARHGAP20	-1.62653	7.99671	-6.32411	8.25906e-06	0.000609354	3.81284
GABBR1	-1.34101	8.87833	-4.48166	0.000341561	0.00670831	0.13765
TIAM2	-1.20432	8.00104	-3.30826	0.00423356	0.0377301	-2.31931
GPR37L1	-1.10894	7.5502	-5.81221	2.22762e-05	0.00113126	2.83321
FAM134B	-1.03913	8.55864	-3.36232	0.00376985	0.0346785	-2.20743
CHD7	1.34734	10.3402	3.42835	0.00327121	0.0314965	-2.07037
NAV3	-1.57095	8.35026	-5.3486	5.63552e-05	0.00204006	1.91593
P2RY12	-1.25259	7.81883	-9.13133	6.66179e-08	2.57852e-05	8.51695
SERP2	-1.45456	9.53537	-8.24796	2.72158e-07	6.71296e-05	7.15706
TSPAN7	-1.33677	11.1929	-5.21699	7.3699e-05	0.00243332	1.65077
CHTF18	1.34028	8.48909	11.2537	3.22683e-09	3.24735e-06	11.3831
SYNGR3	-1.47577	7.98742	-7.00053	2.35073e-06	0.000282976	5.05001
SLITRK4	-2.16939	8.88434	-5.24643	6.93937e-05	0.00233718	1.71025
GRIN1	-1.76433	8.41907	-5.48338	4.29085e-05	0.001719	2.18536
ID2	-2.10867	9.82278	-5.28864	6.36667e-05	0.00220937	1.79537
CX3CR1	-1.17857	7.81037	-5.97621	1.61486e-05	0.000912313	3.15099
TMEM132A	-1.04595	8.68721	-4.92407	0.000134866	0.00366029	1.05389
AQP4	-2.44345	8.40476	-7.88264	5.01047e-07	9.92585e-05	6.56317
RNF175	-1.36363	7.71556	-7.56297	8.66897e-07	0.000141173	6.02787
RUSC1	-1.58921	11.024	-5.19343	7.7343e-05	0.00249791	1.60309
UBL3	-1.22427	10.0278	-8.04526	3.81043e-07	8.19373e-05	6.82987
ZNF83	1.20292	9.11177	5.48368	4.28822e-05	0.001719	2.18596
OTX2	3.07908	9.32034	4.69249	0.000218859	0.00496957	0.576191
RIT2	-1.85015	7.71209	-8.02443	3.94568e-07	8.37905e-05	6.79592
CORO1A	-1.01116	7.70934	-5.31089	6.08457e-05	0.002144	1.84016
PSD2	-1.21942	9.30698	-3.44129	0.00318144	0.0309132	-2.04346
NEFM	-2.65435	8.53993	-5.68926	2.84175e-05	0.00130229	2.59261
SLCO2A1	1.47361	8.86042	3.2054	0.00527676	0.0437135	-2.5312
PHACTR3	-1.41223	8.24831	-3.84757	0.00132629	0.0169295	-1.19294
LGI1	-1.03918	7.79813	-3.36315	0.00376315	0.0346421	-2.20572
ASTN1	-1.38107	8.41594	-6.45222	6.47881e-06	0.000532681	4.05223
SLITRK3	-1.42459	7.66846	-9.31362	5.04035e-08	2.18638e-05	8.78464
KIF1A	-1.50898	11.8242	-3.43375	0.00323345	0.0312646	-2.05915
NRXN2	-1.57337	9.87028	-4.37387	0.000429433	0.00788621	-0.0876151
RYR3	-1.90715	8.66681	-5.27376	6.56277e-05	0.00224034	1.76539
CDK5RAP3	1.52686	10.2884	8.27673	2.59576e-07	6.46601e-05	7.20302
STK36	1.20799	10.294	6.54767	5.41461e-06	0.000471371	4.22907
PALM	-1.89287	9.21419	-5.21007	7.47502e-05	0.00245194	1.63678
OLIG1	-1.81754	8.59661	-4.09794	0.000774374	0.0118076	-0.666529
SNCA	-2.38431	9.31267	-8.13484	3.28175e-07	7.50595e-05	6.97518
UNC13C	-1.21737	7.79129	-4.86811	0.000151531	0.00393433	0.93888
ILF3	1.02407	9.52455	9.32261	4.97202e-08	2.18638e-05	8.79772
CDH10	-1.83362	9.00391	-4.14382	0.000701859	0.0110709	-0.570125
RGL1	-1.64104	10.1106	-3.34116	0.0039451	0.0358062	-2.25127
ATP10B	-1.0708	7.59822	-3.65567	0.00200524	0.0223329	-1.59574
CADM2	-1.72018	7.86711	-10.1229	1.5278e-08	1.0458e-05	9.92246
ASCL1	-2.57293	8.93658	-5.84778	2.07688e-05	0.00107959	2.90244
ANKS1B	-1.26668	8.92322	-4.00935	0.000936555	0.0133198	-0.852796
NLGN3	-1.22133	7.98349	-7.59655	8.17876e-07	0.000136271	6.08478
KBTBD11	-1.48987	10.3575	-3.77078	0.00156481	0.0188459	-1.35427
ANK2	-1.18847	7.90491	-4.59766	0.000267244	0.00565008	0.379313
MBD6	1.43954	9.67038	5.56921	3.61119e-05	0.00154429	2.3558
KCNF1	-2.23662	8.18416	-10.7549	6.30936e-09	5.29124e-06	10.7565
CAP2	-1.64949	9.4498	-4.20334	0.000617897	0.0101704	-0.445113
EPHA4	-1.78984	8.30693	-4.34068	0.000460882	0.0082883	-0.157108
SYT1	-1.74683	9.5711	-4.64549	0.000241608	0.00530883	0.478702
SCG5	-2.75871	10.3584	-4.87807	0.000148416	0.0038815	0.959379
OPCML	-1.81867	8.47856	-4.85228	0.000156618	0.0039963	0.906289
ELMO1	-1.17783	8.47234	-3.34217	0.00393647	0.0357426	-2.24916
SOX8	-2.9882	9.56402	-6.18767	1.07224e-05	0.000699686	3.55529
SCD	-1.3633	10.682	-4.01407	0.000927097	0.0132152	-0.842859
TMEM163	-1.10049	7.6666	-3.22475	0.00506289	0.0425442	-2.49145
SYT13	-2.48345	9.77257	-4.54901	0.000296169	0.00608768	0.278068
TMEM47	-1.68763	8.83634	-5.5437	3.80073e-05	0.00158578	2.30524
GNG3	-2.1732	8.71024	-5.16381	8.21871e-05	0.0026174	1.54306
C1orf61	-3.01179	10.3578	-10.4859	9.14814e-09	6.97449e-06	10.4071
SCRN1	-1.08645	9.96797	-3.49246	0.00284978	0.0286447	-1.93689
KIT	-1.83368	8.86514	-6.78564	3.48044e-06	0.000358871	4.66419
FEZ1	-2.46559	9.5349	-8.56597	1.62195e-07	4.94819e-05	7.65883
EYA2	1.12783	7.95887	3.32444	0.00408913	0.0367423	-2.28585
TMOD1	-2.17307	8.41816	-8.01114	4.03458e-07	8.38892e-05	6.77423
PDE1A	-1.0033	7.86169	-3.69917	0.00182584	0.0210042	-1.50455
LIMCH1	-1.62237	9.77238	-3.2095	0.00523071	0.0434729	-2.52278
DNER	-3.02054	9.88416	-6.43232	6.72672e-06	0.000545927	4.01521
GAMT	-1.0067	8.22091	-4.92488	0.00013464	0.00366029	1.05554
GABARAPL1	-1.22795	9.39147	-6.01851	1.48713e-05	0.000871385	3.23237
RASSF7	-1.28263	8.53106	-4.48601	0.000338424	0.00666751	0.146733
MAPK10	-1.02975	8.1604	-4.1708	0.000662452	0.0106249	-0.51344
NRSN1	-1.3667	9.13644	-5.07637	9.83873e-05	0.00296446	1.36533
LY6E	-1.18517	8.53445	-3.75224	0.00162858	0.0193424	-1.3932
CSDC2	-1.30792	8.64786	-6.51038	5.80687e-06	0.000493565	4.16015
NAP1L3	-1.53769	8.96483	-6.6737	4.28058e-06	0.000412226	4.46053
SPRY2	-1.00788	8.86228	-5.40045	5.07313e-05	0.0019036	2.01984
PLEKHG4	1.20807	7.73134	3.6643	0.00196829	0.0221104	-1.57766
OLIG2	-1.79845	8.81534	-5.64572	3.09911e-05	0.00137514	2.50693
SLN	-4.10581	8.89338	-10.7909	6.00615e-09	5.29124e-06	10.8027
PSD3	-1.22106	8.10764	-5.28618	6.39874e-05	0.00221207	1.79041
GABBR2	-1.93967	10.1501	-3.85516	0.00130482	0.0167655	-1.177
TMEM55A	-1.12917	8.65245	-4.1766	0.000654274	0.0105681	-0.501251
PRL	2.388	8.58068	3.2605	0.00468987	0.0404222	-2.41786
TMEM14A	-1.38461	10.0003	-6.40038	7.14563e-06	0.000559921	3.95565
ACOT7	-1.17913	8.66352	-4.83503	0.000162359	0.00411626	0.870761
DCX	-2.00942	10.1898	-3.82329	0.00139747	0.0175531	-1.24396
TLE4	-1.409	8.2235	-4.7467	0.000195317	0.00460159	0.688425
EPS15	-1.21299	8.22706	-8.69653	1.31619e-07	4.21133e-05	7.86081
PSAT1	-1.18332	8.32756	-3.45074	0.00311743	0.0304825	-2.0238
LRBA	1.21716	8.33706	5.01517	0.000111646	0.00322892	1.24046
JAZF1	-1.40905	8.35525	-5.57075	3.60009e-05	0.00154301	2.35884
ATP6V1G2	-1.30811	10.4194	-3.21337	0.00518757	0.0432219	-2.51483
ASPHD2	-1.16188	7.92605	-4.79022	0.000178302	0.00434258	0.77834
PCBP4	1.57879	8.61297	6.55102	5.38069e-06	0.000470045	4.23526
LMTK3	-2.42675	9.39568	-4.88924	0.000145003	0.00383208	0.982342
RALB	-1.03524	9.21385	-8.39643	2.13401e-07	5.83582e-05	7.39307
KCND2	-2.05481	8.49065	-7.00652	2.32537e-06	0.000281269	5.06067
NEUROG1	1.91613	7.86915	4.35008	0.000451743	0.00817609	-0.137417
TRIM2	-1.21541	10.6207	-5.03869	0.000106346	0.00312771	1.2885
PNMA2	-1.1576	10.4423	-5.76426	2.44895e-05	0.00118259	2.73962
TMEFF2	-2.17296	9.41665	-4.17379	0.000658221	0.0105939	-0.507153
LRFN5	-2.06722	8.67509	-8.48549	1.84677e-07	5.40265e-05	7.53316
DHCR7	-1.25261	8.43037	-6.20818	1.03081e-05	0.000685436	3.59418
PCSK1N	-1.78821	9.39796	-4.15983	0.000678197	0.0108187	-0.536484
RFTN2	-1.9575	8.72884	-4.03687	0.000882803	0.0128756	-0.794924
METRN	-1.01183	7.74295	-3.78845	0.00150637	0.0183529	-1.31716
MSI1	1.03066	8.62552	4.75497	0.000191962	0.00454762	0.705515
ZBTB40	1.17053	9.0037	6.26887	9.17696e-06	0.000643129	3.70888
GADD45G	1.36302	8.64571	5.0705	9.95858e-05	0.00298767	1.35337
RPGRIP1	2.26314	7.83182	3.24274	0.00487169	0.0414217	-2.45445
PPP3CB	-1.0265	11.1594	-3.57726	0.00237422	0.0252362	-1.75985
NMNAT2	-1.31816	8.57114	-4.47912	0.000343403	0.00673704	0.132354
GATM	-1.29613	8.92707	-4.05189	0.000854794	0.0126098	-0.763345
PPP3R1	-1.11104	10.4411	-3.9793	0.000999017	0.0138771	-0.915982
TAGLN3	-1.39771	10.3256	-3.84664	0.00132896	0.0169464	-1.1949
SLC1A6	-1.32776	7.06584	-8.11417	3.39652e-07	7.69848e-05	6.94175
UBE2E2	-1.14112	9.17823	-4.74927	0.000194271	0.00458935	0.693724
PTPRZ1	-2.07836	9.09504	-5.13405	8.73682e-05	0.00272042	1.48267
GRM1	-1.15265	8.08838	-3.16433	0.0057607	0.0464084	-2.6154
PPP2R2C	-2.22961	9.04201	-4.45865	0.000358641	0.00694081	0.089618
RASSF2	-1.65662	9.19122	-5.35324	5.58268e-05	0.00202384	1.92524
NCAM2	-1.16401	8.31395	-3.91504	0.00114704	0.0152933	-1.05111
SOX2	-2.9203	9.45232	-6.22673	9.94787e-06	0.000668932	3.62929
NDFIP2	-1.05304	9.004	-5.46229	4.47712e-05	0.00176275	2.14336
ROBO3	1.93511	8.86774	3.51552	0.00271181	0.0276445	-1.88881
CBLN2	-1.4029	7.45214	-5.00041	0.000115111	0.003291	1.21028
RAB33A	-1.23913	8.28597	-4.27636	0.000528628	0.00908452	-0.291886
KIAA1683	1.68205	8.28788	4.49284	0.000333563	0.00660796	0.160978
