# Supplementary material for: Systematic analysis of MCM3 in pediatric medulloblastoma via multi-omics analysis
Source: Front Mol Biosci. 2022 Sep 5;9:815260. doi: 10.3389/fmolb.2022.815260 (PMC9483186; doi:10.3389/fmolb.2022.815260)
Supplement: Supplementary file 7 [file Table1.XLSX]

## Sheet: Supplemental Table1
ID	logFC	AveExpr	t	P.Value	adj.P.Val	B	Symbol
7153	8.98095	8.63691	36.5639	5.86494e-29	5.59192e-25	54.7152	TOP2A
53822	-7.72178	5.31275	-19.9075	2.31975e-20	2.21177e-17	36.3263	FXYD7
9735	4.16968	6.62897	19.0033	9.97585e-20	7.60918e-17	34.9063	KNTC1
112885	4.69304	8.30906	16.2255	1.29858e-17	5.15887e-15	30.128	PHF21B
2913	-7.39753	7.34116	-16.1318	1.54752e-17	5.67492e-15	29.9549	GRM3
4171	6.33403	8.38558	16.0153	1.92706e-17	6.93342e-15	29.7383	MCM2
8914	4.63837	7.5329	15.737	3.27035e-17	1.07521e-14	29.2158	TIMELESS
83733	-7.53604	6.13188	-15.5814	4.40911e-17	1.37832e-14	28.9204	SLC25A18
51659	5.59	7.92952	15.069	1.19886e-16	3.31319e-14	27.9302	GINS2
10858	-7.27725	7.13605	-14.6394	2.82856e-16	7.16021e-14	27.0791	CYP46A1
140679	-6.09323	4.31946	-14.1679	7.41501e-16	1.59902e-13	26.1223	SLC32A1
3148	3.08373	12.6392	13.9667	1.12652e-15	2.26121e-13	25.7066	HMGB2
51440	-8.09119	6.62015	-13.8623	1.40193e-15	2.72789e-13	25.4891	HPCAL4
57348	-7.10078	6.25853	-13.4293	3.51748e-15	5.98883e-13	24.5738	TTYH1
9055	4.75405	8.99471	13.3125	4.52386e-15	7.24919e-13	24.3232	PRC1
79085	-3.37798	9.08184	-12.8588	1.21996e-14	1.6646e-12	23.3346	SLC25A23
8424	-5.67345	6.04501	-12.8302	1.29982e-14	1.74551e-12	23.2713	BBOX1
4176	3.69944	10.3105	12.6083	2.13127e-14	2.74602e-12	22.7781	MCM7
81628	-3.18098	7.1823	-12.3425	3.88243e-14	4.62713e-12	22.1795	TSC22D4
9071	-6.05252	5.63872	-12.296	4.31578e-14	5.11165e-12	22.0739	CLDN10
9856	-4.97924	5.85241	-12.1726	5.72309e-14	6.41962e-12	21.792	KIAA0319
815	-7.4812	4.98317	-12.0395	7.773e-14	8.61764e-12	21.4862	CAMK2A
4172	2.51884	9.77556	11.712	1.66694e-13	1.6054e-11	20.7238	MCM3
4504	-5.60157	9.86215	-11.6969	1.72721e-13	1.64681e-11	20.6883	MT3
11141	-4.7635	4.94105	-11.4648	2.99016e-13	2.66202e-11	20.1396	IL1RAPL1
56666	-3.62547	5.25679	-11.4434	3.14678e-13	2.77806e-11	20.0885	PANX2
5179	-5.61435	5.73974	-11.1189	6.86257e-13	5.42997e-11	19.3085	PENK
1040	-5.42543	6.29493	-11.1059	7.08304e-13	5.58126e-11	19.2769	CDS1
7070	-4.40403	8.89584	-11.0726	7.6791e-13	5.95255e-11	19.196	THY1
2697	-3.8768	12.0462	-11.0178	8.7739e-13	6.69238e-11	19.0626	GJA1
64077	-4.51006	4.83379	-10.9784	9.65889e-13	7.22296e-11	18.9664	LHPP
128434	-5.64948	5.65074	-10.8965	1.18015e-12	8.52435e-11	18.7659	VSTM2L
8537	-4.05024	6.25535	-10.7529	1.68039e-12	1.14033e-10	18.4121	BCAS1
8682	-1.89601	12.5415	-10.6995	1.91787e-12	1.25676e-10	18.2798	PEA15
51286	-3.93791	7.2782	-10.686	1.98282e-12	1.29046e-10	18.2464	CEND1
11076	-6.39078	8.82799	-10.6591	2.11965e-12	1.37016e-10	18.1796	TPPP
11182	-2.91774	6.10924	-10.6504	2.16616e-12	1.39549e-10	18.1579	SLC2A6
63827	-4.091	5.88129	-10.5697	2.6477e-12	1.64459e-10	17.9569	BCAN
23286	-4.37316	6.59343	-10.4511	3.56294e-12	2.12318e-10	17.6595	WWC1
6096	-5.19226	5.83811	-10.1096	8.45566e-12	4.49139e-10	16.7938	RORB
5445	-2.76193	10.9792	-10.0267	1.04557e-11	5.35965e-10	16.581	PON2
3708	-5.46587	8.53446	-10.0232	1.05494e-11	5.39322e-10	16.5721	ITPR1
6529	-4.43934	10.1383	-10.0214	1.05995e-11	5.40433e-10	16.5674	SLC6A1
2824	-3.14895	12.819	-9.9325	1.33199e-11	6.4961e-10	16.3384	GPM6B
5909	-3.47725	8.6414	-9.91021	1.4108e-11	6.8629e-10	16.2808	RAP1GAP
6507	-4.58401	10.8449	-9.88704	1.49774e-11	7.176e-10	16.2209	SLC1A3
9480	4.93406	7.84025	9.79545	1.89852e-11	8.7236e-10	15.9833	ONECUT2
26038	-5.34556	5.81403	-9.75056	2.13331e-11	9.59434e-10	15.8664	CHD5
5791	-3.49908	6.98766	-9.55458	3.56039e-11	1.46589e-09	15.3531	PTPRE
260293	-4.51816	6.25706	-9.411	5.19815e-11	2.04801e-09	14.9738	CYP4X1
5590	-5.03382	8.51467	-9.3859	5.55517e-11	2.16629e-09	14.9072	PRKCZ
55920	2.14087	10.6162	9.37809	5.6713e-11	2.20706e-09	14.8865	RCC2
6620	-5.27816	6.80228	-9.30138	6.95192e-11	2.60444e-09	14.6824	SNCB
56675	-5.38352	6.91179	-9.17182	9.82238e-11	3.46216e-09	14.3359	NRIP3
79683	-4.85721	6.66581	-9.14091	1.06701e-10	3.71291e-09	14.253	ZDHHC14
29091	-6.98219	7.01136	-9.08792	1.23007e-10	4.20361e-09	14.1104	STXBP6
84525	-5.04174	9.67747	-9.03747	1.40887e-10	4.70502e-09	13.9744	HOPX
230	-5.55123	9.61487	-8.9686	1.69652e-10	5.53956e-09	13.7881	ALDOC
9600	-3.41204	5.99191	-8.90326	2.02476e-10	6.43503e-09	13.6108	PITPNM1
1879	5.38233	10.05	8.88185	2.14579e-10	6.74102e-09	13.5526	EBF1
80309	-6.70575	6.30796	-8.75881	2.99917e-10	8.96412e-09	13.217	SPHKAP
1742	-3.01522	7.33567	-8.66488	3.87775e-10	1.11363e-08	12.9595	DLG4
2746	-2.38786	11.249	-8.61882	4.40015e-10	1.2449e-08	12.8329	GLUD1
27345	-2.19707	9.46827	-8.61689	4.42352e-10	1.24966e-08	12.8275	KCNMB4
6599	2.42425	10.3454	8.49065	6.26357e-10	1.68128e-08	12.479	SMARCC1
5581	-5.12512	6.43686	-8.49035	6.26876e-10	1.68128e-08	12.4781	PRKCE
11031	-3.83697	9.64672	-8.45105	6.98838e-10	1.85085e-08	12.3692	RAB31
147906	-2.65027	8.96538	-8.36408	8.89457e-10	2.30136e-08	12.1275	DACT3
6785	-2.18632	9.69939	-8.36319	8.9164e-10	2.30389e-08	12.1251	ELOVL4
11341	-5.62579	8.50203	-8.35142	9.21307e-10	2.36134e-08	12.0923	SCRG1
10133	-2.88512	9.80498	-8.34746	9.31499e-10	2.38005e-08	12.0812	OPTN
53353	-4.20898	5.62985	-8.25718	1.19789e-09	2.97429e-08	11.8292	LRP1B
1857	1.51166	10.1028	8.23939	1.25892e-09	3.10159e-08	11.7794	DVL3
57447	-3.27495	11.1344	-8.2374	1.26593e-09	3.11082e-08	11.7739	NDRG2
1740	-4.53825	8.69934	-8.16022	1.57117e-09	3.8021e-08	11.5574	DLG2
11170	-4.44911	11.381	-8.07683	1.98577e-09	4.62918e-08	11.3228	FAM107A
23576	-1.63676	12.1259	-8.0564	2.10329e-09	4.86744e-08	11.2652	DDAH1
116135	-5.24126	7.0406	-8.05138	2.13323e-09	4.93073e-08	11.2511	LRRC3B
51222	2.19948	8.24919	8.01353	2.3734e-09	5.4397e-08	11.1442	ZNF219
5507	-5.49887	8.39907	-7.9964	2.49089e-09	5.66548e-08	11.0958	PPP1R3C
23017	-5.31182	7.92538	-7.94105	2.91266e-09	6.45082e-08	10.9391	FAIM2
55323	-2.89462	9.00464	-7.8958	3.31085e-09	7.16624e-08	10.8108	LARP6
5121	-5.53323	9.02803	-7.84342	3.8414e-09	8.12103e-08	10.6619	PCP4
27122	-2.82641	12.0844	-7.82609	4.03525e-09	8.48381e-08	10.6126	DKK3
51308	-1.71338	8.83242	-7.72967	5.31028e-09	1.07042e-07	10.3377	REEP2
5274	-5.60964	10.1629	-7.66168	6.44892e-09	1.26517e-07	10.1432	SERPINI1
4747	-5.52955	8.70635	-7.65988	6.48214e-09	1.27038e-07	10.138	NEFL
283209	-2.79622	10.6179	-7.6302	7.05705e-09	1.36343e-07	10.053	PGM2L1
481	-2.53893	12.7203	-7.6096	7.48598e-09	1.42893e-07	9.99391	ATP1B1
5730	-3.1369	12.1683	-7.57487	8.2702e-09	1.55374e-07	9.89418	PTGDS
2257	-4.50328	6.71076	-7.56389	8.53504e-09	1.59563e-07	9.86263	FGF12
2982	-3.66296	7.90891	-7.56187	8.58471e-09	1.60301e-07	9.85682	GUCY1A3
140730	-2.97625	5.71688	-7.42714	1.26524e-08	2.24019e-07	9.46866	RIMS4
57689	-3.09224	5.6663	-7.29139	1.87378e-08	3.18743e-07	9.07578	LRRC4C
3706	-5.29632	4.53309	-7.27863	1.94443e-08	3.29001e-07	9.03876	ITPKA
148014	-4.56532	5.54772	-7.22645	2.26251e-08	3.74838e-07	8.88722	TTC9B
816	-3.17293	8.81054	-7.20105	2.43591e-08	3.99057e-07	8.81337	CAMK2B
7533	-1.82448	11.4378	-7.0778	3.48867e-08	5.44844e-07	8.45422	YWHAH
5375	-5.536	9.50208	-7.03554	3.94724e-08	6.06038e-07	8.33077	PMP2
4208	-4.52625	8.75696	-7.01826	4.15193e-08	6.33987e-07	8.28024	MEF2C
2560	-5.53312	8.33838	-6.94134	5.2012e-08	7.6885e-07	8.05506	GABRB1
377	-1.80099	11.222	-6.93749	5.26017e-08	7.75763e-07	8.04379	ARF3
79870	-4.21802	9.17449	-6.93082	5.36412e-08	7.89191e-07	8.02424	BAALC
56924	-5.30037	6.22409	-6.92974	5.3811e-08	7.89932e-07	8.02108	PAK6
2555	-4.97573	6.98037	-6.88195	6.19157e-08	8.95125e-07	7.88091	GABRA2
29	-2.82976	9.54932	-6.78426	8.253e-08	1.13629e-06	7.59385	ABR
79966	-1.7105	13.0765	-6.75956	8.87624e-08	1.21334e-06	7.52114	SCD5
10653	-3.51802	8.25984	-6.72142	9.93296e-08	1.33354e-06	7.40883	SPINT2
65009	-3.16337	10.9717	-6.65048	1.22481e-07	1.59426e-06	7.19967	NDRG4
5270	-2.97862	11.4406	-6.64916	1.22961e-07	1.59832e-06	7.19577	SERPINE2
51560	-2.60607	10.9306	-6.63373	1.28699e-07	1.66159e-06	7.15024	RAB6B
10090	-4.51791	6.95011	-6.63266	1.29107e-07	1.66572e-06	7.14708	UST
81618	-2.79103	10.7506	-6.62582	1.31746e-07	1.69519e-06	7.12688	ITM2C
5578	-3.5021	10.4607	-6.60712	1.39242e-07	1.78083e-06	7.07165	PRKCA
4915	-5.21168	10.1318	-6.56103	1.59601e-07	2.00094e-06	6.93548	NTRK2
26052	-4.96464	8.73254	-6.54286	1.68429e-07	2.09783e-06	6.88177	DNM3
340542	-4.55295	9.58601	-6.53006	1.74942e-07	2.1761e-06	6.84392	BEX5
114299	-4.11109	5.58228	-6.51349	1.83755e-07	2.27534e-06	6.79488	PALM2
4821	-4.67703	4.98597	-6.50642	1.87648e-07	2.31334e-06	6.77397	NKX2-2
84466	-4.83333	7.79322	-6.50514	1.88362e-07	2.31883e-06	6.77018	MEGF10
57569	-4.30112	6.20779	-6.47651	2.05063e-07	2.48908e-06	6.68544	ARHGAP20
2550	-3.71455	10.4433	-6.43007	2.35388e-07	2.80714e-06	6.5479	GABBR1
26230	-3.24369	4.9023	-6.40627	2.52645e-07	2.99049e-06	6.47735	TIAM2
9283	-2.47096	4.13689	-6.40008	2.57339e-07	3.03851e-06	6.459	GPR37L1
54463	-2.91797	9.83002	-6.36113	2.88945e-07	3.36996e-06	6.34351	FAM134B
55636	3.3174	10.4491	6.34341	3.04592e-07	3.53086e-06	6.29094	CHD7
89795	-4.134	8.85057	-6.30999	3.36467e-07	3.84427e-06	6.19174	NAV3
64805	-4.10652	6.36501	-6.29202	3.54967e-07	4.01105e-06	6.1384	P2RY12
387923	-2.71895	7.78133	-6.24368	4.09988e-07	4.52696e-06	5.99482	SERP2
7102	-1.68113	11.8544	-6.23371	4.22362e-07	4.64744e-06	5.9652	TSPAN7
63922	2.13823	6.16506	6.126	5.82552e-07	6.134e-06	5.64496	CHTF18
9143	-5.3125	9.31368	-6.04918	7.32958e-07	7.52248e-06	5.41635	SYNGR3
139065	-4.93639	6.89031	-6.01965	8.00658e-07	8.11683e-06	5.32844	SLITRK4
2902	-1.57566	5.56754	-6.0113	8.20918e-07	8.29575e-06	5.30357	GRIN1
3398	-3.00376	10.9496	-6.00327	8.40888e-07	8.47063e-06	5.27966	ID2
1524	-4.29799	6.99225	-5.97363	9.18923e-07	9.14082e-06	5.19138	CX3CR1
54972	-1.29564	9.97624	-5.92305	1.06922e-06	1.04238e-05	5.04072	TMEM132A
361	-4.83073	11.2962	-5.91157	1.10664e-06	1.07282e-05	5.00653	AQP4
285533	-3.9978	7.74278	-5.87676	1.22828e-06	1.1764e-05	4.90285	RNF175
23623	-1.97513	9.09578	-5.87293	1.24249e-06	1.18775e-05	4.89141	RUSC1
5412	-1.33387	10.6958	-5.85312	1.31847e-06	1.25143e-05	4.83242	UBL3
55769	1.63709	9.68511	5.77894	1.64695e-06	1.51608e-05	4.61138	ZNF83
5015	7.33934	9.19298	5.75622	1.7631e-06	1.60715e-05	4.54369	OTX2
6014	-5.06653	7.43518	-5.73303	1.89017e-06	1.70499e-05	4.47457	RIT2
11151	-2.87363	7.4833	-5.69345	2.12849e-06	1.89222e-05	4.35667	CORO1A
84249	-3.24376	9.55425	-5.68339	2.19375e-06	1.94029e-05	4.32669	PSD2
4741	-6.36775	9.47951	-5.65975	2.35509e-06	2.0686e-05	4.25625	NEFM
6578	2.94281	6.71323	5.64641	2.45125e-06	2.13828e-05	4.21653	SLCO2A1
116154	-3.73553	8.63515	-5.64162	2.48677e-06	2.16333e-05	4.20226	PHACTR3
9211	-5.26277	8.24163	-5.55278	3.24677e-06	2.72864e-05	3.93771	LGI1
460	-3.15848	9.27485	-5.51301	3.65851e-06	3.02664e-05	3.81933	ASTN1
22865	-4.23856	4.85374	-5.48827	3.94054e-06	3.2236e-05	3.74572	SLITRK3
547	-2.05793	11.5089	-5.46827	4.1844e-06	3.38821e-05	3.68622	KIF1A
9379	-2.31867	9.88994	-5.46484	4.22771e-06	3.41893e-05	3.67601	NRXN2
6263	-3.7837	6.27574	-5.43881	4.57134e-06	3.67035e-05	3.59859	RYR3
80279	1.0631	10.4502	5.39466	5.219e-06	4.12096e-05	3.46735	CDK5RAP3
27148	1.86163	8.08159	5.38811	5.32272e-06	4.19244e-05	3.44786	STK36
5064	-2.67448	8.63205	-5.34871	5.99065e-06	4.64562e-05	3.33082	PALM
116448	-4.82903	8.73458	-5.30669	6.79556e-06	5.16685e-05	3.20605	OLIG1
6622	-3.87154	9.82471	-5.29416	7.05595e-06	5.32284e-05	3.16885	SNCA
440279	-4.09734	9.53322	-5.25401	7.95879e-06	5.90071e-05	3.04975	UNC13C
3609	1.03399	11.118	5.22605	8.65475e-06	6.36227e-05	2.96685	ILF3
1008	-3.46319	8.41228	-5.19898	9.38605e-06	6.81527e-05	2.88666	CDH10
23179	-3.03261	9.42956	-5.17893	9.96722e-06	7.16956e-05	2.82729	RGL1
23120	-1.97751	3.73349	-5.17058	1.02198e-05	7.32362e-05	2.80256	ATP10B
253559	-3.48938	8.39228	-5.15143	1.08231e-05	7.68091e-05	2.74589	CADM2
429	-4.78234	5.51423	-5.14723	1.09603e-05	7.76094e-05	2.73344	ASCL1
56899	-2.74969	10.1396	-5.14426	1.10582e-05	7.81277e-05	2.72466	ANKS1B
54413	-1.87277	6.45097	-5.10086	1.25926e-05	8.72875e-05	2.59633	NLGN3
9920	-1.9009	9.47878	-5.08996	1.30101e-05	8.97577e-05	2.56413	KBTBD11
287	-2.71258	11.6582	-5.0884	1.30713e-05	9.00493e-05	2.5595	ANK2
114785	1.51347	8.70658	5.05736	1.43432e-05	9.74969e-05	2.46784	MBD6
3754	-2.84285	7.5717	-5.0466	1.48125e-05	0.000100341	2.43606	KCNF1
10486	-3.33263	10.0161	-5.03659	1.52626e-05	0.000102878	2.40653	CAP2
2043	-4.16152	8.86775	-5.03031	1.55519e-05	0.000104532	2.388	EPHA4
6857	-4.50691	11.2245	-5.024	1.58479e-05	0.000106111	2.3694	SYT1
6447	-4.79385	10.882	-4.98125	1.80076e-05	0.000118491	2.24339	SCG5
4978	-3.78376	10.5345	-4.98092	1.80253e-05	0.000118556	2.24242	OPCML
9844	-2.8667	9.69863	-4.96587	1.88545e-05	0.000123002	2.19808	ELMO1
30812	-3.96514	8.01299	-4.92992	2.09906e-05	0.000134273	2.0923	SOX8
6319	-1.83411	11.7483	-4.88907	2.37104e-05	0.00014912	1.97226	SCD
81615	-2.74121	8.29973	-4.86998	2.5099e-05	0.000156922	1.91621	TMEM163
57586	-3.90868	9.40817	-4.83594	2.77779e-05	0.000170705	1.81637	SYT13
83604	-2.15168	10.7574	-4.83408	2.79325e-05	0.000171489	1.8109	TMEM47
2785	-4.82252	9.52703	-4.81848	2.92605e-05	0.000178665	1.76519	GNG3
10485	-3.31437	11.2286	-4.80724	3.02557e-05	0.000184093	1.73228	C1orf61
9805	-2.86078	11.1631	-4.74758	3.61285e-05	0.000213756	1.55781	SCRN1
3815	-2.49768	8.87859	-4.73362	3.76585e-05	0.000222147	1.51703	KIT
9638	-2.6928	11.8648	-4.68821	4.30925e-05	0.000249538	1.38458	FEZ1
2139	3.48056	7.14022	4.66206	4.65659e-05	0.000266229	1.30845	EYA2
7111	-3.16998	6.60939	-4.61711	5.31958e-05	0.000298835	1.17778	TMOD1
5136	-4.70354	6.87256	-4.60966	5.4382e-05	0.000304824	1.15614	PDE1A
22998	-1.73613	11.1805	-4.54782	6.52846e-05	0.000358577	0.976939	LIMCH1
92737	-2.45814	11.3281	-4.54584	6.56682e-05	0.000360135	0.971196	DNER
2593	-1.99806	7.38019	-4.52603	6.96203e-05	0.000379425	0.913917	GAMT
23710	-2.69392	9.31112	-4.52055	7.07545e-05	0.000384831	0.898082	GABARAPL1
8045	-1.31533	6.36115	-4.50665	7.37138e-05	0.000399218	0.857939	RASSF7
5602	-2.48247	9.15789	-4.48364	7.88843e-05	0.00042254	0.79154	MAPK10
140767	-3.24521	9.24831	-4.46494	8.33491e-05	0.000443567	0.737633	NRSN1
4061	-2.04194	6.3841	-4.44933	8.72632e-05	0.000461331	0.692712	LY6E
27254	-2.62385	6.81094	-4.44603	8.81157e-05	0.000465322	0.683197	CSDC2
4675	-1.44682	12.8814	-4.4355	9.08848e-05	0.000477903	0.652918	NAP1L3
10253	-1.75139	10.6417	-4.42242	9.44447e-05	0.000494092	0.615327	SPRY2
25894	2.20571	5.5415	4.40876	9.83107e-05	0.00051207	0.576084	PLEKHG4
10215	-3.21485	7.81997	-4.40786	9.85705e-05	0.000513142	0.573503	OLIG2
6588	-3.39006	3.76903	-4.35464	0.000115214	0.000588697	0.420979	SLN
23362	-2.95873	11.4325	-4.34463	0.00011864	0.000603133	0.392347	PSD3
9568	-3.07702	11.2867	-4.32064	0.000127264	0.000640822	0.323812	GABBR2
55529	-2.16638	8.60992	-4.30998	0.000131291	0.000658284	0.293388	TMEM55A
5617	5.33064	6.23849	4.30433	0.000133476	0.000666822	0.277274	PRL
28978	-1.06844	11.3763	-4.29697	0.000136374	0.000679073	0.256305	TMEM14A
11332	-1.67395	10.8434	-4.25847	0.000152587	0.000750885	0.146695	ACOT7
1641	4.14923	10.2935	4.25548	0.000153921	0.000756236	0.138205	DCX
7091	-2.88197	8.92988	-4.16614	0.000199561	0.000943805	-0.114861	TLE4
2060	-1.40441	11.2431	-4.1512	0.000208396	0.000978792	-0.157035	EPS15
29968	-1.94627	10.74	-4.11947	0.000228441	0.00106221	-0.246401	PSAT1
987	2.05973	9.26039	4.03635	0.00029033	0.0013113	-0.479405	LRBA
221895	-2.03312	9.38713	-4.00735	0.00031556	0.00140989	-0.560296	JAZF1
534	-2.24977	11.0706	-3.97811	0.000343173	0.00151446	-0.641674	ATP6V1G2
57168	-2.22093	8.62938	-3.92639	0.000397893	0.00171895	-0.785065	ASPHD2
57060	1.75172	10.6295	3.88667	0.00044561	0.00190012	-0.894717	PCBP4
114783	-1.66825	3.39094	-3.88113	0.000452691	0.00192773	-0.909972	LMTK3
5899	-1.38576	9.25848	-3.85892	0.0004822	0.00203746	-0.971055	RALB
3751	-3.11673	8.29516	-3.83314	0.000518812	0.00217386	-1.0418	KCND2
4762	4.74404	5.1738	3.80856	0.00055622	0.00230879	-1.10906	NEUROG1
23321	-1.01022	11.7626	-3.73088	0.000692512	0.0027848	-1.32051	TRIM2
10687	-1.57159	12.0594	-3.7302	0.000693823	0.0027883	-1.32233	PNMA2
23671	-3.63075	9.00486	-3.72886	0.000696447	0.00279708	-1.32597	TMEFF2
145581	-2.75233	8.05539	-3.72856	0.000697046	0.00279831	-1.3268	LRFN5
1717	-1.43539	6.90653	-3.66762	0.000826937	0.00325333	-1.49135	DHCR7
27344	-2.29237	10.4155	-3.61558	0.000956172	0.00369739	-1.63095	PCSK1N
130132	-1.97403	6.99988	-3.59766	0.00100503	0.00386545	-1.67881	RFTN2
79006	-2.23414	9.63205	-3.58421	0.00104329	0.00399246	-1.71467	METRN
4440	1.74493	4.40486	3.54922	0.00114948	0.00433687	-1.80765	MSI1
9923	1.14805	8.91107	3.53577	0.00119303	0.00448187	-1.8433	ZBTB40
10912	1.43412	6.10506	3.51857	0.00125104	0.00467033	-1.88878	GADD45G
57096	3.26537	4.7978	3.48114	0.00138679	0.00511106	-1.98739	RPGRIP1
5532	-1.05893	12.5931	-3.37197	0.0018686	0.00661817	-2.27213	PPP3CB
23057	-2.71639	9.54939	-3.26505	0.00249356	0.00853522	-2.54658	NMNAT2
2628	-1.62576	10.9601	-3.2214	0.0028024	0.00941654	-2.65733	GATM
5534	-2.18038	10.3116	-3.1051	0.00381283	0.0122899	-2.94841	PPP3R1
29114	-1.89369	10.9329	-3.07516	0.00412416	0.0131379	-3.02238	TAGLN3
6511	-2.96532	5.57156	-3.05409	0.00435763	0.0137903	-3.07422	SLC1A6
7325	-2.10861	8.8403	-3.03275	0.00460667	0.01446	-3.12648	UBE2E2
5803	-2.33444	10.7838	-3.03118	0.00462553	0.0145144	-3.13032	PTPRZ1
2911	-2.78759	7.5288	-2.96252	0.00552492	0.0169763	-3.29705	GRM1
5522	-2.97027	10.8744	-2.93106	0.00598993	0.0182085	-3.37269	PPP2R2C
9770	-1.30426	9.47782	-2.8963	0.00654632	0.0196523	-3.45569	RASSF2
4685	-1.02966	4.28417	-2.81278	0.00808785	0.0236002	-3.65267	NCAM2
6657	-2.38119	11.1228	-2.789	0.00858542	0.0248341	-3.70812	SOX2
54602	-1.64457	9.33389	-2.75942	0.00924394	0.0264515	-3.77665	NDFIP2
64221	1.73017	8.22682	2.75593	0.00932468	0.0266585	-3.78471	ROBO3
147381	-2.95323	7.83081	-2.61728	0.0131167	0.0357215	-4.09944	CBLN2
9363	-2.02166	8.02513	-2.61291	0.0132564	0.0360454	-4.10917	RAB33A
80726	1.95122	4.18705	2.50964	0.0169926	0.0445344	-4.33629	KIAA1683
